# Supplementary material for: The effect of evidence-based discharge planning on the health outcomes of stroke patients with dysphagia: a prospective cohort study
Source: Front Neurol. 2026 Jan 7;16:1707847. doi: 10.3389/fneur.2025.1707847 (PMC12819585; doi:10.3389/fneur.2025.1707847)
Supplement: Supplementary file 1 [file Data_Sheet_1.zip]

Archive with 14 entries (13 files):
- supplementary materials/
- __MACOSX/._supplementary materials
- supplementary materials/.DS_Store
- __MACOSX/supplementary materials/._.DS_Store
- supplementary materials/S1 Table 1.Discharge planning program.doc
- __MACOSX/supplementary materials/._S1 Table 1.Discharge planning program.doc
- supplementary materials/S4 Effect Size and Clinical Significance.docx
- __MACOSX/supplementary materials/._S4 Effect Size and Clinical Significance.docx
- supplementary materials/S2 Table 2.Characteristics of the participants.doc
- __MACOSX/supplementary materials/._S2 Table 2.Characteristics of the participants.doc
- supplementary materials/~$Doc1.docx
- __MACOSX/supplementary materials/._~$Doc1.docx
- supplementary materials/S3 Clustering Effects and Sensitivity Analysis.docx
- __MACOSX/supplementary materials/._S3 Clustering Effects and Sensitivity Analysis.docx
